# Supplementary material for: Development and Characterization of High-Throughput EST-Based SSR Markers for Pogostemon cablin Using Transcriptome Sequencing
Source: Molecules. 2018 Aug 13;23(8):2014. doi: 10.3390/molecules23082014 (PMC6222658; doi:10.3390/molecules23082014)
Supplement: Supplementary file 1 [file molecules-23-02014-s001.zip]

Archive with 2 entries (2 files):
- Supplementary File 1 Characteristics of 45 EST-derived SSRs for Pogostemon cablin..xlsx
- Supplementary File 2 The Sequence of 45 SSR-containing Unigenes.pdf
