# Supplementary material for: Development and Characterization of High-Throughput EST-Based SSR Markers for Pogostemon cablin Using Transcriptome Sequencing
Source: Molecules. 2018 Aug 13;23(8):2014. doi: 10.3390/molecules23082014 (PMC6222658; doi:10.3390/molecules23082014)
Supplement: Supplementary file 1 [file molecules-23-02014-s001.zip › Supplementary File 1 Characteristics of 45 EST-derived SSRs for Pogostemon cablin..xlsx]

## Sheet: Sheet1
ID	ID	SSR Type	SSR Motif	Forward Primer(5'-3')	Tm(℃)	Reverse Primer (5'-3')	Tm(℃)	Product Size (bp)	Number of Alleles	Transferability of Each Marker(%)
LpESSR004	Unigene56788	p6	(ATCCCA)6	TCCGCCCACAGCATCATATC	59.965	GCTGCGGTGGGTTATTGTTG	60.109	165	2	0
LpESSR007	Unigene586	p6	(GATTCA)5	GCTCTTCTGACTCCGAATCTCA	59.575	CTCAGGACGTCTGCTCTTCG	60.179	299	3	0
LpESSR020	Unigene49299	p3	(CCA)7	TGCAGTGCAAGTCAAAAGCA	59.184	AAGGGAAGAAGGATTGGGCG	60.034	270	2	0
LpESSR023	Unigene42	p3	(CTG)7	TCTGCTTCCACTGCTGTACAAT	59.961	GGCCACTAAACTGACAGGCT	59.963	141	2	0
LpESSR026	Unigene34396	p3	(ACC)7	TCGCGATAGGGAAGCGTCTA	60.534	TCAGCTCTGGAATCGGAACG	59.827	117	2	10
LpESSR027	Unigene20980	p3	(CAT)7	TCCTCGTCTTCCTCCTCCTT	59.295	AGTGGACGCTTTTCGGGTAG	60.038	297	2	10
LpESSR028	Unigene1115	p3	(CGG)7	TCCGGCGATGTTTGGAATGT	60.322	GAACACGACGTCGCATCCTA	60.179	133	4	0
LpESSR030	Unigene71071	p3	(GGT)7	GGTTCAGAGGAAGAGCCACC	60.036	ATCTCTTGAGCACACGCCTC	60.108	183	3	0
LpESSR031	Unigene49178	p3	(AGA)7	GGCTTCAGAGACCCCTCAAC	60.036	ACTGCAGGCACATTTTGACG	59.688	219	3	0
LpESSR033	Unigene6405	p3	(CGC)7	GGATTCCGTCGCCTCTTCTC	60.249	CACCTCATCCTTTCCCCACC	60.034	156	3	10
LpESSR037	Unigene37860	p3	(CGC)7	GCGGTCCTTCCTCCAAACA	59.927	CGGAGTCGAGAAGAAGGGTG	59.829	159	3	0
LpESSR038	Unigene33864	p3	(GCT)7	GCCCACCAACACAACCAATC	59.967	AAGGCTGAGGCAGCTTCAAT	59.961	248	3	10
LpESSR045	Unigene48244	p3	(GCA)7	CCGCAGAATTTCGCGTTGAT	59.903	ATCCATCCCTTGGCCAGTTG	60.033	231	3	30
LpESSR046	Unigene92831	p3	(GCA)7	CAGAGCGAGACACGAAACCT	60.039	GCTAGGCCTGGTCTCTTTGG	60.107	287	3	0
LpESSR051	Unigene37802	p3	(GAA)7	AGAGCTGGACTGTGTGGGTA	60.179	CCAAAATCAGCCAAGACGCC	60.109	269	2	0
LpESSR053	Unigene49168	p3	(GGA)7	AGAAGAGGAGCAGCCGGATA	60.106	CCCTTTCTCGTTCTCTGCGT	60.038	109	3	0
LpESSR056	Unigene33516	p3	(TCG)7	AAAGCCAGCAATGGGTCAGT	60.179	TGCCAGCAGATGAGCATGAA	60.035	186	3	0
LpESSR061	Unigene62496	p3	(GGC)6	TTCTTGATCCAACCAGCCCC	59.96	TGGATGAACCCTCAGATGATCC	59.292	215	2	0
LpESSR092	Unigene56323	p3	(CCG)6	GTCAAAATGCCCACCACCAC	59.967	GAGGAGGGGAAATCGAGCAG	59.894	176	3	0
LpESSR105	Unigene40899	c	(TCC)6......(GCC)5	CAACTCCGCCCCCTCAATTC	61.032	GGTTTCGGAACGAAGAAGCG	59.837	248	4	0
LpESSR109	Unigene33712	c	(CT)......(GA)6	GTCCAGATCTCCTCCTCCGT	60.106	GCCGTTGAGATCCAAGGTGA	60.036	266	2	0
LpESSR110	Unigene453	c	(TGA)5......(TGG)5	TGGCAACAATGCCAAGTCTG	59.325	CCATTCCCACCCTGCTTCAT	60.033	270	2	0
LpESSR112	Unigene48535	c	(GCA)6(ACA)7	CGTACCTCCCTGCTTCTTGG	60.108	AAGAAGGGGAGGAAAGCTGC	59.961	114	3	0
LpESSR120	Unigene20577	p3	(CCA)6	GCTACACCACCACACCATCA	59.964	TCCGAATCAGGAGAGCTGTT	58.438	102	2	20
LpESSR121	Unigene11380	p3	(GAA)6	GCGATCTCCCACTCATTCGT	59.897	AGCAGCGATCCTTTTTCGGA	60.036	208	3	20
LpESSR125	Unigene29777	p3	(CAC)6	GAGCGGAATGAGGATCAGGG	59.965	AGCTCCGAACGATGGACATT	59.463	146	2	40
LpESSR136	Unigene30364	p3	(GTG)6	CTGTGGTCATGGCAATGCTG	59.827	CGTTCTCCCCTCGGTTCAAA	59.966	167	2	10
LpESSR138	Unigene22730	p3	(GAA)6	CTGCTGAGGTTTCGTCCCAT	60.036	CCGGAAGCAACGTCAAAGTC	59.765	280	2	0
LpESSR141	Unigene12886	p3	(AGC)6	CTCGTTGAACCACCAACACG	59.697	ATTGCTCCCAATGGAAGGGG	60.032	143	4	20
LpESSR144	Unigene40408	p3	(GGA)6	CGATGAAGATGGGCACCGTA	59.896	CCGAACATCCTTTAAACGAAGAGA	59.073	206	2	0
LpESSR145	Unigene406	p3	(ACA)6	CGATCGTCTTCCCTCAGTCG	59.972	ACGGAACATGGAACCGTTGT	60.179	284	3	0
LpESSR148	Unigene56776	p3	(CCA)6	CCGTCTCAGACCCAGCATTT	60.036	CGAGGTCCATGGGGAGATTG	59.893	163	3	0
LpESSR152	Unigene10960	p3	(CGG)6	CCGCCACCCAAAAGTTCAAG	59.968	TGGTCCTTGCACCGCTAAAT	59.962	216	4	0
LpESSR164	Unigene52412	p3	(TGA)6	CACGAGACGTTTTGGGTTCG	59.769	AGCTCCATCTCCTCCTTCCA	59.659	213	3	0
LpESSR165	Unigene20154	p3	(AGC)6	CACCTCCACCAACCACCATT	60.179	AGGTGAGGACTCAGCAAAGC	59.964	280	2	0
LpESSR166	Unigene33886	p3	(CGC)6	CAAGCTCGTCCAAGTTCTGG	58.848	CTCGAAGCGAGAGGAAGCAT	59.898	155	2	0
LpESSR167	Unigene27999	p3	(CCG)6	CAACCAATCCCTTCCGCTCT	60.035	AGCGAAAGTAGGTTTCCGGG	60.037	259	2	0
LpESSR171	Unigene408	p3	(ACA)6	ATGGTGTTGGAGGGCAACAT	59.885	GCAGGTTATCCCTTGCACCT	60.034	235	3	0
LpESSR172	Unigene48122	p3	(GTG)6	ATGGCCCAGCTAGGAAATGG	59.813	GGATGCCCGTAGATAACCCG	60.038	295	2	0
LpESSR174	Unigene39432	p3	(TGC)6	ATCGCCATCCTTGAACAGCA	60.035	ACGAAAGCATGGAGAGGAGC	60.108	225	2	0
LpESSR175	Unigene43199	p3	(CCG)6	ATCATGAAGGCCAACCCTGG	60.033	ATGCGAGTGACACGAAGAGG	60.109	137	2	10
LpESSR176	Unigene30075	p3	(AGA)6	ATCAGCTCAAGTCCCCTCCT	59.956	AGCATCTCCGGCTCTTGTTC	60.108	147	2	30
LpESSR180	Unigene24314	p3	(CGG)6	AGGTCATGCTCTCAATCGGC	60.179	ACGTCGTAGAACAGGGGAGA	59.963	199	2	0
LpESSR184	Unigene30783	p3	(GCA)6	AGCTGGTTGCCCGGTTATAC	60.107	ATAGCTGCTGCTGTGGTGTT	59.963	125	2	0
LpESSR185	Unigene27774	p3	(GCT)6	AGCGGACGTTGCTACTGAAA	59.967	AGCTGGTGTGGTTTCCTCAG	59.891	139	4	0
